# Supplementary material for: The Effect of the Lysine Acetylation Modification of ClpP on the Virulence of Vibrio alginolyticus
Source: Molecules. 2024 Sep 9;29(17):4278. doi: 10.3390/molecules29174278 (PMC11396845; doi:10.3390/molecules29174278)
Supplement: Supplementary file 1 [file molecules-29-04278-s001.zip]

Archive with 1 entries (1 files):
- molecules-3123532-supplementary.pdf
